# Supplementary material for: Genome-Wide Association Study for Multiple Biotic Stress Resistance in Synthetic Hexaploid Wheat
Source: Int J Mol Sci. 2019 Jul 26;20(15):3667. doi: 10.3390/ijms20153667 (PMC6696463; doi:10.3390/ijms20153667)
Supplement: Supplementary file 1 [file ijms-20-03667-s001.zip]

Archive with 11 entries (8 files):
- Supplemental/
- Supplemental/Supplementary Table 1.xlsx
- __MACOSX/
- __MACOSX/Supplemental/
- __MACOSX/Supplemental/._Supplementary Table 1.xlsx
- Supplemental/Supplementary Table 3.xlsx
- __MACOSX/Supplemental/._Supplementary Table 3.xlsx
- Supplemental/Supplementary Table 2.xlsx
- __MACOSX/Supplemental/._Supplementary Table 2.xlsx
- Supplemental/Supplementary Table 4.xlsx
- __MACOSX/Supplemental/._Supplementary Table 4.xlsx
