# Supplementary material for: Genome-Wide Association Study for Multiple Biotic Stress Resistance in Synthetic Hexaploid Wheat
Source: Int J Mol Sci. 2019 Jul 26;20(15):3667. doi: 10.3390/ijms20153667 (PMC6696463; doi:10.3390/ijms20153667)
Supplement: Supplementary file 1 [file ijms-20-03667-s001.zip › Supplemental/Supplementary Table 1.xlsx]

## Sheet: Table S1
Supplementary Table 1 Distribution of disease and pest severity scores, multiple biotic stresses resistance lines, and pedigree information of 125 synthetic hexaploid wheats.
EntryNumber/Name	Pedigreename	Cross ID	SELHX	OC	AcessionNumber	LrSd	SrSd	YrSd	LrAd	SrAd	YrAd	HF	CCN	Cr	Mutilple biotic stresses resistance
90	PANDUR/AE.SQUARROSA(223)	CAWW04GH00079S	-0GH-0SE-030E-4E-0E-1YA-0YM	MX-TCI	161860	I	I	MR	MR	M	S	R	VS	MS	HF LrAd LrSd SrSd
69	UKR-OD 1530.94/AE.SQUARROSA(1027)	CAWW04GH00078S	-0GH-0SE-030E-5E-0E-2YA-0YM	MX-TCI	161817	I	I	MR	MR	MR	MS	S	VS	S	LrAd LrSd SrAd SrSd
84	PANDUR/AE.SQUARROSA(223)	CAWW04GH00079S	-0GH-0SE-030E-17E-0E-1YA-0YM	MX-TCI	161843	I	I	MR	MR	MR	MS	S	MS	S	LrAd LrSd SrAd SrSd
109	LANGDON/KU-2074			JAP		I	I	MR	MR	MR	S	MR	S	VS	LrAd LrSd SrAd SrSd
54	UKR-OD 1530.94/AE.SQUARROSA(629)	CAWW04GH00076S	-0GH-0SE-030E-3E-0E-1YA-0YM	MX-TCI		I	I	MR	MS	MS	S	VS	MS	S	LrSd SrSd
2	AISBERG/AE.SQUARROSA(369)	CAWW04GH00003S	-0GH-0SE-030E-16E-0E-1YA-0YM	MX-TCI	161643	VR	I	MR	MR	MS	S	S	MS	S	LrAd LrSd SrSd
4	AISBERG/AE.SQUARROSA(369)	CAWW04GH00003S	-0GH-0SE-030E-18E-0E-2YA-0YM	MX-TCI	161645	VR	I	MR	MS	M	MS	S	MS	MS	LrSd SrSd
35	UKR-OD 1530.94/AE.SQUARROSA(310)	CAWW04GH00068S	-0GH-0SE-030E-12E-0E-1YA-0YM	MX-TCI	161719	I	MR	MR	MR	MR	MS	MS	MS	MS	LrAd LrSd SrAd
103	PANDUR/AE.SQUARROSA(409)	CAWW04GH00081S	-0GH-0SE-030E-6E-0E-1YA-0YM	MX-TCI	161885	I	VR	MR	MS	MR	S	MR	MR	S	CCN LrSd SrAd SrSd
27	UKR-OD 952.92/AE.SQUARROSA(1031)	CAWW04GH00061S	-0GH-0SE-030E-11E-0E-1YA-0YM	MX-TCI	161698	I	VR	MR	MS	MR	S	R	MS	MR	Cr HF LrSd SrAd SrSd
116	LANGDON/KU-2105			JAP		I	VR	MR	MR	R	S	R	S	S	HF LrAd LrSd SrSd
112	LANGDON/KU-2092			JAP		I	VR	MR	MS	MR	S	R	S	S	HF LrSd SrAd SrSd
74	UKR-OD 1530.94/AE.SQUARROSA(1027)	CAWW04GH00078S	-0GH-0SE-030E-9E-0E-2YA-0YM	MX-TCI	161826	I	VR	MR	R	MR	MS	MR	VS	S	LrAd LrSd SrAd SrSd
32	UKR-OD 952.92/AE.SQUARROSA(1031)	CAWW04GH00061S	-0GH-0SE-030E-6E-0E-1YA-0YM	MX-TCI	161710	I	VR	MR	MS	MR	S	S	S	MS	LrSd SrAd SrSd
70	UKR-OD 1530.94/AE.SQUARROSA(1027)	CAWW04GH00078S	-0GH-0SE-030E-5E-0E-1YA-0YM	MX-TCI	161816	I	VR	MR	MS	M	R	MR	VS	S	LrSd SrSd YrAd
80	PANDUR/AE.SQUARROSA(223)	CAWW04GH00079S	-0GH-0SE-030E-14E-0E-1YA-0YM	MX-TCI	161836	I	VR	MR	M	M	R	MS	S	S	LrSd SrSd YrAd
28	UKR-OD 952.92/AE.SQUARROSA(1031)	CAWW04GH00061S	-0GH-0SE-030E-15E-0E-1YA-0YM	MX-TCI	161700	VR	VR	MR	MR	MS	R	MR	MS	R	Cr LrAd LrSd SrSd YrAd
99	PANDUR/AE.SQUARROSA(409)	CAWW04GH00081S	-0GH-0SE-030E-17E-0E-1YA-0YM	MX-TCI	161878	VR	VR	MR	MS	MR	MS	S	VS	MS	LrSd SrAd SrSd
3	AISBERG/AE.SQUARROSA(369)	CAWW04GH00003S	-0GH-0SE-030E-18E-0E-3YA-0YM	MX-TCI	161646	I	I	R	MS	M	MS	MS	MR	MR	CCN Cr LrSd SrSd YrSd
65	UKR-OD 1530.94/AE.SQUARROSA(1027)	CAWW04GH00078S	-0GH-0SE-030E-18E-0E-2YA-0YM	MX-TCI	161808	I	I	R	MR	MR	R	R	R	S	CCN HF LrAd LrSd SrAd SrSd YrAd YrSd
120	LANGDON/PI 508262			JAP		I	I	R	MR	MR	S	S	MR	S	CCN LrAd LrSd SrAd SrSd YrSd
95	PANDUR/AE.SQUARROSA(409)	CAWW04GH00081S	-0GH-0SE-030E-11E-0E-2YA-0YM	MX-TCI	161867	I	I	R	MR	MR	MS	R	S	MR	Cr HF LrAd LrSd SrAd SrSd YrSd
41	UKR-OD 1530.94/AE.SQUARROSA(392)	CAWW04GH00071S	-0GH-0SE-030E-6E-0E-1YA-0YM	MX-TCI	161734	I	I	R	MR	MR	S	S	S	MR	Cr LrAd LrSd SrAd SrSd YrSd
75	UKR-OD 1530.94/AE.SQUARROSA(1027)	CAWW04GH00078S	-0GH-0SE-030E-9E-0E-1YA-0YM	MX-TCI	161825	I	I	R	R	MR	S		S	MR	Cr LrAd LrSd SrAd SrSd YrSd
40	UKR-OD 1530.94/AE.SQUARROSA(392)	CAWW04GH00071S	-0GH-0SE-030E-23E-0E-1YA-0YM	MX-TCI	161732	I	I	R	MR	MS	S	MS	VS	MR	Cr LrAd LrSd SrSd YrSd
56	UKR-OD 1530.94/AE.SQUARROSA(1027)	CAWW04GH00078S	-0GH-0SE-030E-11E-0E-1YA-0YM	MX-TCI	161780	I	I	R	MR	MR	MS	R	MS	MS	HF LrAd LrSd SrAd SrSd YrSd
110	LANGDON/KU-2075			JAP		I	I	R	R	MR	S	R	S	S	HF LrAd LrSd SrAd SrSd YrSd
114	LANGDON/KU-2097			JAP		I	I	R	MR	MR	S	R	MS	MS	HF LrAd LrSd SrAd SrSd YrSd
67	UKR-OD 1530.94/AE.SQUARROSA(1027)	CAWW04GH00078S	-0GH-0SE-030E-3E-0E-2YA-0YM	MX-TCI	161813	I	I	R	MR	M	MS	R	S	MS	HF LrAd LrSd SrSd YrSd
96	PANDUR/AE.SQUARROSA(409)	CAWW04GH00081S	-0GH-0SE-030E-13E-0E-1YA-0YM	MX-TCI	161874	I	I	R	MS	MR	S	R	MS	MS	HF LrSd SrAd SrSd YrSd
5	AISBERG/AE.SQUARROSA(369)	CAWW04GH00003S	-0GH-0SE-030E-2E-0E-2YA-0YM	MX-TCI	161650	I	I	R	MS	MS	S	R	S	S	HF LrSd SrSd YrSd
118	LANGDON/KU-20-9			JAP		I	I	R	MS	R	S	R	S	S	HF LrSd SrSd YrSd
22	UKR-OD 761.93/AE.SQUARROSA(392)	CAWW04GH00022S	-0GH-0SE-030E-12E-0E-1YA-0YM	MX-TCI	161681	I	I	R	MR	MR	S	MR	MS	S	LrAd LrSd SrAd SrSd YrSd
37	UKR-OD 1530.94/AE.SQUARROSA(310)	CAWW04GH00068S	-0GH-0SE-030E-6E-0E-1YA-0YM	MX-TCI	161724	I	I	R	MR	MR	MS	S	VS	S	LrAd LrSd SrAd SrSd YrSd
60	UKR-OD 1530.94/AE.SQUARROSA(1027)	CAWW04GH00078S	-0GH-0SE-030E-16E-0E-1YA-0YM	MX-TCI	161796	I	I	R	MR	MR	MS	MR	S	MS	LrAd LrSd SrAd SrSd YrSd
92	PANDUR/AE.SQUARROSA(223)	CAWW04GH00079S	-0GH-0SE-030E-9E-0E-1YA-0YM	MX-TCI	161864	I	I	R	MR	MR	MS	S	S	MS	LrAd LrSd SrAd SrSd YrSd
113	LANGDON/KU-2096			JAP		I	I	R	R	MR	MS	MR	S	MS	LrAd LrSd SrAd SrSd YrSd
33	UKR-OD 952.92/AE.SQUARROSA(1031)	CAWW04GH00061S	-0GH-0SE-030E-8E-0E-1YA-0YM	MX-TCI	161712	I	I	R	MR	MS	R	VS	VS	S	LrAd LrSd SrSd YrAd YrSd
16	AISBERG/AE.SQUARROSA(511)	CAWW04GH00005S	-0GH-0SE-030E-8E-0E-1YA-0YM	MX-TCI	161668	I	I	R	MR	R	MS	VS	S	S	LrAd LrSd SrSd YrSd
45	UKR-OD 1530.94/AE.SQUARROSA(458)	CAWW04GH00074S	-0GH-0SE-030E-15E-0E-1YA-0YM	MX-TCI	161740	I	I	R	MR	M	S	VS	S	MS	LrAd LrSd SrSd YrSd
49	UKR-OD 1530.94/AE.SQUARROSA(458)	CAWW04GH00074S	-0GH-0SE-030E-9E-0E-1YA-0YM	MX-TCI	161751	I	I	R	MR	M	S	MS	S	S	LrAd LrSd SrSd YrSd
50	UKR-OD 1530.94/AE.SQUARROSA(629)	CAWW04GH00076S	-0GH-0SE-030E-11E-0E-1YA-0YM	MX-TCI	161752	I	I	R	R	R	S	S	S	MS	LrAd LrSd SrSd YrSd
63	UKR-OD 1530.94/AE.SQUARROSA(1027)	CAWW04GH00078S	-0GH-0SE-030E-17E-0E-1YA-0YM	MX-TCI	161801	I	I	R	MR	R	MS	MS	S	MS	LrAd LrSd SrSd YrSd
72	UKR-OD 1530.94/AE.SQUARROSA(1027)	CAWW04GH00078S	-0GH-0SE-030E-7E-0E-2YA-0YM	MX-TCI	161822	I	I	R	MR	R	S	MS	S	S	LrAd LrSd SrSd YrSd
123	UKR-OD 1530.94/AE.SQUARROSA(629)		-0GH-0SE-030E-11E-0E-2YA-0YM	MX-TCI	161753	I	I	R	R	R	S	S	VS	MS	LrAd LrSd SrSd YrSd
126	PANDUR/AE.SQUARROSA(223)		-0GH-0SE-030E-17E-0E-3YA-0YM	MX-TCI	161845	I	I	R	MR	M	S	MR	S	MS	LrAd LrSd SrSd YrSd
7	AISBERG/AE.SQUARROSA(369)	CAWW04GH00003S	-0GH-0SE-030E-6E-0E-1YA-0YM	MX-TCI	161651	I	I	R	MS	MR	S	S	MS	MS	LrSd SrAd SrSd YrSd
14	AISBERG/AE.SQUARROSA(511)	CAWW04GH00005S	-0GH-0SE-030E-3E-0E-1YA-0YM	MX-TCI	161664	I	I	R	MS	MR	S	MS	S	MS	LrSd SrAd SrSd YrSd
10	AISBERG/AE.SQUARROSA(511)	CAWW04GH00005S	-0GH-0SE-030E-14E-0E-1YA-0YM	MX-TCI	161656	I	I	R	MS	R	MS	MR	VS	S	LrSd SrSd YrSd
13	AISBERG/AE.SQUARROSA(511)	CAWW04GH00005S	-0GH-0SE-030E-2E-0E-1YA-0YM	MX-TCI	161663	I	I	R	MS	MS	MS	MR	S	S	LrSd SrSd YrSd
24	UKR-OD 761.93/AE.SQUARROSA(392)	CAWW04GH00022S	-0GH-0SE-030E-15E-0E-3YA-0YM	MX-TCI	161689	I	I	R	MS	M	MS	S	VS	S	LrSd SrSd YrSd
26	UKR-OD 761.93/AE.SQUARROSA(392)	CAWW04GH00022S	-0GH-0SE-030E-8E-0E-1YA-0YM	MX-TCI	161696	I	I	R	MS	M	MS	S	S	MS	LrSd SrSd YrSd
73	UKR-OD 1530.94/AE.SQUARROSA(1027)	CAWW04GH00078S	-0GH-0SE-030E-7E-0E-1YA-0YM	MX-TCI	161821	I	I	R	MS	R	S	S	S	S	LrSd SrSd YrSd
76	PANDUR/AE.SQUARROSA(223)	CAWW04GH00079S	-0GH-0SE-030E-10E-0E-1YA-0YM	MX-TCI	161827	I	I	R	MS	M	S	S	S	MS	LrSd SrSd YrSd
79	PANDUR/AE.SQUARROSA(223)	CAWW04GH00079S	-0GH-0SE-030E-13E-0E-2YA-0YM	MX-TCI	161831	I	I	R	MS	R	MS	S	VS	MS	LrSd SrSd YrSd
125	UKR-OD 761.93/AE.SQUARROSA(392)		-0GH-0SE-030E-15E-0E-2YA-0YM	MX-TCI	161688	I	I	R	MS	M	S	VS	S	S	LrSd SrSd YrSd
59	UKR-OD 1530.94/AE.SQUARROSA(1027)	CAWW04GH00078S	-0GH-0SE-030E-15E-0E-1YA-0YM	MX-TCI	161788	VR	I	R	MR	MR	R	MS	MS	S	LrAd LrSd SrAd SrSd YrAd YrSd
55	UKR-OD 1530.94/AE.SQUARROSA(629)	CAWW04GH00076S	-0GH-0SE-030E-4E-0E-1YA-0YM	MX-TCI	161778	VR	I	R	MR	MR	S	MS	S	MS	LrAd LrSd SrAd SrSd YrSd
83	PANDUR/AE.SQUARROSA(223)	CAWW04GH00079S	-0GH-0SE-030E-17E-0E-4YA-0YM	MX-TCI	161846	VR	I	R	MR	MR	MS	MR	MS	MS	LrAd LrSd SrAd SrSd YrSd
25	UKR-OD 761.93/AE.SQUARROSA(392)	CAWW04GH00022S	-0GH-0SE-030E-2E-0E-1YA-0YM	MX-TCI	161694	VR	I	R	MR	M	MS	S	S	MS	LrAd LrSd SrSd YrSd
8	AISBERG/AE.SQUARROSA(511)	CAWW04GH00005S	-0GH-0SE-030E-10E-0E-1YA-0YM	MX-TCI	161653	VR	I	R	MS	MR	S	MR	VS	MS	LrSd SrAd SrSd YrSd
19	LEUC 84693/AE.SQUARROSA(409)	CAWW04GH00010S	-0GH-0SE-030E-15E-0E-1YA-0YM	MX-TCI	161673	VR	I	R	MS	MR	MS	VS	S	S	LrSd SrAd SrSd YrSd
31	UKR-OD 952.92/AE.SQUARROSA(1031)	CAWW04GH00061S	-0GH-0SE-030E-20E-0E-1YA-0YM	MX-TCI	161709	I	MS	R	MR	M	S	MS	S	S	LrAd LrSd YrSd
64	UKR-OD 1530.94/AE.SQUARROSA(1027)	CAWW04GH00078S	-0GH-0SE-030E-18E-0E-1YA-0YM	MX-TCI	161807	I	MS	R	MR	M	MS	MR	S	S	LrAd LrSd YrSd
81	PANDUR/AE.SQUARROSA(223)	CAWW04GH00079S	-0GH-0SE-030E-16E-0E-1YA-0YM	MX-TCI	161838	I	MR	R	MR	M	MS	MS	MR	MS	CCN LrAd LrSd YrSd
124	AISBERG/AE.SQUARROSA(369)//DEMIR		-0SE-0E-8DYR-0E-1YA-0YM	TCI	161897	I	MR	R	MR	M	S	R	S	MR	Cr HF LrAd LrSd YrSd
39	UKR-OD 1530.94/AE.SQUARROSA(392)	CAWW04GH00071S	-0GH-0SE-030E-15E-0E-1YA-0YM	MX-TCI		I	MR	R	MR	MS	S	MR	VS	MR	Cr LrAd LrSd YrSd
15	AISBERG/AE.SQUARROSA(511)	CAWW04GH00005S	-0GH-0SE-030E-5E-0E-1YA-0YM	MX-TCI	161666	I	MR	R	MS	R	MS	MS	MS	S	LrSd YrSd
48	UKR-OD 1530.94/AE.SQUARROSA(458)	CAWW04GH00074S	-0GH-0SE-030E-5E-0E-1YA-0YM	MX-TCI	161745	I	MR	R	MS	M	MS	VS	VS	MS	LrSd YrSd
20	LEUC 84693/AE.SQUARROSA(409)	CAWW04GH00010S	-0GH-0SE-030E-2E-0E-1YA-0YM	MX-TCI	161677	VR	MR	R	MR	M	S	MR	VS	MS	LrAd LrSd YrSd
108	LANGDON/IG 131606			JAP		I	R	R	MR	R	S	MS	MR	MR	CCN Cr LrAd LrSd SrSd YrSd
11	AISBERG/AE.SQUARROSA(511)	CAWW04GH00005S	-0GH-0SE-030E-16E-0E-1YA-0YM	MX-TCI	161658	I	R	R	MR	MR	MS	R	MR	MS	CCN HF LrAd LrSd SrAd SrSd YrSd
47	UKR-OD 1530.94/AE.SQUARROSA(458)	CAWW04GH00074S	-0GH-0SE-030E-5E-0E-2YA-0YM	MX-TCI	161746	I	R	R	MS	MR	MS	VS	S	MR	Cr LrSd SrAd SrSd YrSd
38	UKR-OD 1530.94/AE.SQUARROSA(392)	CAWW04GH00071S	-0GH-0SE-030E-10E-0E-1YA-0YM	MX-TCI	161726	I	R	R	S	MS	MS	S	VS	MR	Cr LrSd SrSd YrSd
91	PANDUR/AE.SQUARROSA(223)	CAWW04GH00079S	-0GH-0SE-030E-4E-0E-3YA-0YM	MX-TCI	161862	I	R	R	MR	MS	S	R	S	S	HF LrAd LrSd SrSd YrSd
101	PANDUR/AE.SQUARROSA(409)	CAWW04GH00081S	-0GH-0SE-030E-2E-0E-1YA-0YM	MX-TCI	161883	I	R	R	MR	MS	S	R	VS	S	HF LrAd LrSd SrSd YrSd
77	PANDUR/AE.SQUARROSA(223)	CAWW04GH00079S	-0GH-0SE-030E-10E-0E-2YA-0YM	MX-TCI	161828	I	R	R	MS	MS	S	R	MS	S	HF LrSd SrSd YrSd
97	PANDUR/AE.SQUARROSA(409)	CAWW04GH00081S	-0GH-0SE-030E-15E-0E-1YA-0YM	MX-TCI	161876	I	R	R	MR	MR	S	MS	MS	S	LrAd LrSd SrAd SrSd YrSd
93	PANDUR/AE.SQUARROSA(409)	CAWW04GH00081S	-0GH-0SE-030E-11E-0E-3YA-0YM	MX-TCI	161868	I	R	R	MR	MS	MS	MR	S	S	LrAd LrSd SrSd YrSd
121	AISBERG/AE.SQUARROSA(369)		-0GH-0SE-030E-18E-0E-1YA-0YM	MX-TCI	161644	I	R	R	MS	MR	MS	MS	S	S	LrSd SrAd SrSd YrSd
44	UKR-OD 1530.94/AE.SQUARROSA(458)	CAWW04GH00074S	-0GH-0SE-030E-12E-0E-1YA-0YM	MX-TCI	161738	I	R	R	MS	MS	S	S	MS	S	LrSd SrSd YrSd
104	PANDUR/AE.SQUARROSA(409)	CAWW04GH00081S	-0GH-0SE-030E-7E-0E-1YA-0YM	MX-TCI	161889	VR	R	R	R	MS	S	S	MS	MS	LrAd LrSd SrSd YrSd
46	UKR-OD 1530.94/AE.SQUARROSA(458)	CAWW04GH00074S	-0GH-0SE-030E-4E-0E-1YA-0YM	MX-TCI	161742	VR	R	R	MS	MR	S	MS	S	S	LrSd SrAd SrSd YrSd
115	LANGDON/KU-2100			JAP		I	VR	R	MR	R	S	R	MR	S	CCN HF LrAd LrSd SrSd YrSd
36	UKR-OD 1530.94/AE.SQUARROSA(310)	CAWW04GH00068S	-0GH-0SE-030E-18E-0E-1YA-0YM	MX-TCI	161721	I	VR	R	MR	MR	S	MR	MR	S	CCN LrAd LrSd SrAd SrSd YrSd
119	LANGDON/KU-2093			JAP		I	VR	R	MR	MR	S	MS	MR	S	CCN LrAd LrSd SrAd SrSd YrSd
68	UKR-OD 1530.94/AE.SQUARROSA(1027)	CAWW04GH00078S	-0GH-0SE-030E-3E-0E-1YA-0YM	MX-TCI	161812	I	VR	R	MR	MS	MS	S	MR	MS	CCN LrAd LrSd SrSd YrSd
107	LANGDON/IG 126387			JAP		I	VR	R	MR	M	S	VS	S	MR	Cr LrAd LrSd SrSd YrSd
87	PANDUR/AE.SQUARROSA(223)	CAWW04GH00079S	-0GH-0SE-030E-2E-0E-2YA-0YM	MX-TCI	161855	I	VR	R	MR	MR	MS	R	S	MS	HF LrAd LrSd SrAd SrSd YrSd
88	PANDUR/AE.SQUARROSA(223)	CAWW04GH00079S	-0GH-0SE-030E-2E-0E-1YA-0YM	MX-TCI	161854	I	VR	R	R	MR	MS	R	MS	S	HF LrAd LrSd SrAd SrSd YrSd
111	LANGDON/KU-2088			JAP		I	VR	R	MR	MR	S	R	MS	MS	HF LrAd LrSd SrAd SrSd YrSd
100	PANDUR/AE.SQUARROSA(409)	CAWW04GH00081S	-0GH-0SE-030E-17E-0E-3YA-0YM	MX-TCI	161880	I	VR	R	R	MS	MS	R	MS	MS	HF LrAd LrSd SrSd YrSd
102	PANDUR/AE.SQUARROSA(409)	CAWW04GH00081S	-0GH-0SE-030E-4E-0E-1YA-0YM	MX-TCI	161884	I	VR	R	MR	MS	S	R	S	MS	HF LrAd LrSd SrSd YrSd
117	LANGDON/KU-2079			JAP		I	VR	R	R	R	S	R	S	S	HF LrAd LrSd SrSd YrSd
30	UKR-OD 952.92/AE.SQUARROSA(1031)	CAWW04GH00061S	-0GH-0SE-030E-18E-0E-1YA-0YM	MX-TCI	161707	I	VR	R	MS	MR	S	R	VS	MS	HF LrSd SrAd SrSd YrSd
78	PANDUR/AE.SQUARROSA(223)	CAWW04GH00079S	-0GH-0SE-030E-13E-0E-1YA-0YM	MX-TCI	161830	I	VR	R	MS	MR	S	R	S	S	HF LrSd SrAd SrSd YrSd
58	UKR-OD 1530.94/AE.SQUARROSA(1027)	CAWW04GH00078S	-0GH-0SE-030E-15E-0E-2YA-0YM	MX-TCI	161789	I	VR	R	MS	M	R	R	S	S	HF LrSd SrSd YrAd YrSd
9	AISBERG/AE.SQUARROSA(511)	CAWW04GH00005S	-0GH-0SE-030E-11E-0E-1YA-0YM	MX-TCI	161654	I	VR	R	MS	MS	S	R	MS	MS	HF LrSd SrSd YrSd
23	UKR-OD 761.93/AE.SQUARROSA(392)	CAWW04GH00022S	-0GH-0SE-030E-15E-0E-1YA-0YM	MX-TCI	161687	I	VR	R	MS	M	MS	R	VS	S	HF LrSd SrSd YrSd
89	PANDUR/AE.SQUARROSA(223)	CAWW04GH00079S	-0GH-0SE-030E-4E-0E-2YA-0YM	MX-TCI	161861	I	VR	R	MS	M	S	R	S	MS	HF LrSd SrSd YrSd
94	PANDUR/AE.SQUARROSA(409)	CAWW04GH00081S	-0GH-0SE-030E-11E-0E-1YA-0YM	MX-TCI	161866	I	VR	R	MS	R	MS	R	VS	S	HF LrSd SrSd YrSd
12	AISBERG/AE.SQUARROSA(511)	CAWW04GH00005S	-0GH-0SE-030E-1E-0E-1YA-0YM	MX-TCI	161660	I	VR	R	R	MR	S	S	MS	S	LrAd LrSd SrAd SrSd YrSd
61	UKR-OD 1530.94/AE.SQUARROSA(1027)	CAWW04GH00078S	-0GH-0SE-030E-17E-0E-3YA-0YM	MX-TCI	161803	I	VR	R	MR	MR	S	MR	VS	S	LrAd LrSd SrAd SrSd YrSd
82	PANDUR/AE.SQUARROSA(223)	CAWW04GH00079S	-0GH-0SE-030E-16E-0E-2YA-0YM	MX-TCI	161839	I	VR	R	MR	MR	S	MS	VS	S	LrAd LrSd SrAd SrSd YrSd
85	PANDUR/AE.SQUARROSA(223)	CAWW04GH00079S	-0GH-0SE-030E-17E-0E-2YA-0YM	MX-TCI	161844	I	VR	R	MR	MR	MS	MS	VS	MS	LrAd LrSd SrAd SrSd YrSd
86	PANDUR/AE.SQUARROSA(223)	CAWW04GH00079S	-0GH-0SE-030E-18E-0E-1YA-0YM	MX-TCI	161852	I	VR	R	MR	MR	MS	S	S	S	LrAd LrSd SrAd SrSd YrSd
98	PANDUR/AE.SQUARROSA(409)	CAWW04GH00081S	-0GH-0SE-030E-17E-0E-2YA-0YM	MX-TCI	161879	I	VR	R	MR	MR	MS	S	VS	VS	LrAd LrSd SrAd SrSd YrSd
106	LANGDON/IG 48042			JAP		I	VR	R	MR	MR	S	S	MS	S	LrAd LrSd SrAd SrSd YrSd
17	LEUC 84693/AE.SQUARROSA(409)	CAWW04GH00010S	-0GH-0SE-030E-10E-0E-3YA-0YM	MX-TCI	161669	I	VR	R	MR	M	S	VS	S	MS	LrAd LrSd SrSd YrSd
21	LEUC 84693/AE.SQUARROSA(1026)	CAWW04GH00012S	-0GH-0SE-030E-10E-0E-1YA-0YM	MX-TCI	161679	I	VR	R	MR	M	S	MR	S	S	LrAd LrSd SrSd YrSd
42	UKR-OD 1530.94/AE.SQUARROSA(392)	CAWW04GH00071S	-0GH-0SE-030E-7E-0E-2YA-0YM	MX-TCI	161736	I	VR	R	MR	MS	S	MS	S	S	LrAd LrSd SrSd YrSd
71	UKR-OD 1530.94/AE.SQUARROSA(1027)	CAWW04GH00078S	-0GH-0SE-030E-5E-0E-3YA-0YM	MX-TCI	161818	I	VR	R	MR	M	S	VS	VS	S	LrAd LrSd SrSd YrSd
105	PANDUR/AE.SQUARROSA(409)	CAWW04GH00081S	-0GH-0SE-030E-7E-0E-2YA-0YM	MX-TCI	161890	I	VR	R	MR	MS	S	MS	S	S	LrAd LrSd SrSd YrSd
29	UKR-OD 952.92/AE.SQUARROSA(1031)	CAWW04GH00061S	-0GH-0SE-030E-16E-0E-1YA-0YM	MX-TCI	161703	I	VR	R	MS	MR	R	VS	S	S	LrSd SrAd SrSd YrAd YrSd
6	AISBERG/AE.SQUARROSA(369)	CAWW04GH00003S	-0GH-0SE-030E-2E-0E-1YA-0YM	MX-TCI	161649	I	VR	R	MS	MR	S	S	VS	MS	LrSd SrAd SrSd YrSd
34	UKR-OD 952.92/AE.SQUARROSA(1031)	CAWW04GH00061S	-0GH-0SE-030E-9E-0E-1YA-0YM	MX-TCI	161717	I	VR	R	MS	MR	MS	MS	S	S	LrSd SrAd SrSd YrSd
43	UKR-OD 1530.94/AE.SQUARROSA(392)	CAWW04GH00071S	-0GH-0SE-030E-7E-0E-1YA-0YM	MX-TCI	161735	I	VR	R	MS	MR	S	MR	VS	S	LrSd SrAd SrSd YrSd
57	UKR-OD 1530.94/AE.SQUARROSA(1027)	CAWW04GH00078S	-0GH-0SE-030E-12E-0E-1YA-0YM	MX-TCI	161782	I	VR	R	MS	M	R	S	VS	S	LrSd SrSd YrAd YrSd
122	LEUC 84693/AE.SQUARROSA(409)		-0GH-0SE-030E-11E-0E-2YA-0YM	MX-TCI	161671	I	VR	R	MS	MS	R	VS	VS	MS	LrSd SrSd YrAd YrSd
18	LEUC 84693/AE.SQUARROSA(409)	CAWW04GH00010S	-0GH-0SE-030E-11E-0E-1YA-0YM	MX-TCI	161670	I	VR	R	MS	M	MS	S	VS	S	LrSd SrSd YrSd
53	UKR-OD 1530.94/AE.SQUARROSA(629)	CAWW04GH00076S	-0GH-0SE-030E-1E-0E-1YA-0YM	MX-TCI	161765	I	VR	R	MS	R	MS	MS	S	MS	LrSd SrSd YrSd
62	UKR-OD 1530.94/AE.SQUARROSA(1027)	CAWW04GH00078S	-0GH-0SE-030E-17E-0E-2YA-0YM	MX-TCI	161802	VR	VR	R	MR	R	S	S	MR	MS	CCN LrAd LrSd SrSd YrSd
1	AISBERG/AE.SQUARROSA(369)	CAWW04GH00003S	-0GH-0SE-030E-10E-0E-1YA-0YM	MX-TCI	161641	VR	VR	R	MS	MS	S	R	MS	S	HF LrSd SrSd YrSd
52	UKR-OD 1530.94/AE.SQUARROSA(629)	CAWW04GH00076S	-0GH-0SE-030E-18E-0E-1YA-0YM	MX-TCI	161760	VR	VR	R	MR	MR	S	MR	S	MS	LrAd LrSd SrAd SrSd YrSd
51	UKR-OD 1530.94/AE.SQUARROSA(629)	CAWW04GH00076S	-0GH-0SE-030E-14E-0E-1YA-0YM	MX-TCI	161757	I	VR	VR	MS	MR	MS	S	VS	S	LrSd SrAd SrSd YrSd
Note:
CNN, Cereal cyst nematod; HF, Hessian fly; CR, Crown rot; Lr, Leaf rust; Sr, Stem rust; Yr, Stripe rust, Very resistant; VR, Resistant; R, MR, Moderately resistant; M, Intermediate; MS, Moderately suceptible; S, Suceptible; VS, Very suceptible; Ad, Adult stage; Sd, Seedling stage; and I, Immune
