# Supplementary material for: Genome-Wide Association Study for Multiple Biotic Stress Resistance in Synthetic Hexaploid Wheat
Source: Int J Mol Sci. 2019 Jul 26;20(15):3667. doi: 10.3390/ijms20153667 (PMC6696463; doi:10.3390/ijms20153667)
Supplement: Supplementary file 1 [file ijms-20-03667-s001.zip › Supplemental/Supplementary Table 3.xlsx]

## Sheet: Table s3
Supplementary Table 3. Description of genes underlying significant marker-trait associations for leaf rust, stem rust, and Hessian fly.
Trait	SNPID	Chromosome	Position	Allele	Favorable allele	SNP Effect	P_value	SNP Effect	Phenotypic variance explained (%)	Gene-ID	Annotation	Blast-Hit-Accession	Trait code	Data set	Location	Year
Hessian fly	S4D_356888860	4D	356888860	C/T	T	7.36	2.99411e-06	7.36	7.4	TraesCS4D01G207700.2	U-box domain-containing protein	tr|A0A0K9PZF9|A0A0K9PZF9_ZOSMR	Hessian fly		Morocco	2017
Hessian fly	S6D_389369696	6D	389369696	A/G	A	-8.44	7.0918e-05	-8.44	7.4	TraesCS6D01G281600.1	Beta-xylosidase, putative	tr|Q53MR3|Q53MR3_ORYSJ	Hessian fly		Morocco	2017
Hessian fly	S6D_389369727	6D	389369727	C/G	C	-8.44	7.0918e-05	-8.44	7.4	TraesCS6D01G281600.1	Beta-xylosidase, putative	tr|Q53MR3|Q53MR3_ORYSJ	Hessian fly		Morocco	2017
Hessian fly	S3D_546245574	3D	546245574	A/G	A	-7.56	4.57687e-05	-7.56	11.5	TraesCS3D01G432500.1	RING/U-box superfamily protein	tr|A0A061EHB8|A0A061EHB8_THECC	Hessian fly		Morocco	2017
Leaf rust	S4D_490975981	4D	490975981	C/T	T	-3.19	1.55e-06	-3.19	0.3	TraesCS4D01G333500.1	Purple acid phosphatase	tr|A0A1D5Y144|A0A1D5Y144_WHEAT	Leaf rust_COI_Adapazari_2016	COI	Adapazari	2016
Leaf rust	S2A_779846680	2A	779846680	A/G	A	0.09	7.81e-05	0.09	2.7	TraesCS2A01G593100.1	Glycerol-3-phosphate acyltransferase	sp|P9WI61|PLSB_MYCTU	Leaf rust_IT_Adapazari_2016	IT	Adapazari	2016
Leaf rust	S2A_779846718	2A	779846718	A/G	A	0.09	7.81e-05	0.09	2.7	TraesCS2A01G593100.1	Glycerol-3-phosphate acyltransferase	sp|P9WI61|PLSB_MYCTU	Leaf rust_IT_Adapazari_2016	IT	Adapazari	2016
Leaf rust	S5D_1609962	5D	1609962	A/G	A	1.9	8.95e-05	1.9	5.1	TraesCS5D01G001200.1	Sucrose transporter protein	tr|G0T3B4|G0T3B4_9POAL	Leaf rust_SEV_Adapazari_2016	SEV	Adapazari	2016
Leaf rust	S1B_380436963	1B	380436963	T/C	T	-0.07	4.03e-05	-0.07	5.4	TraesCS1B01G209500.1	WEB family protein, chloroplastic	tr|A0A0B2RLR4|A0A0B2RLR4_GLYSO	Leaf rust_IT_Adapazari_2016	IT	Adapazari	2016
Leaf rust	S2D_50105753	2D	50105753	C/T	C	1.59	8.31e-05	1.59	8.5	TraesCS2D01G097900.1	T-cell surface glycoprotein CD4	sp|Q08340|CD4_MACNE	Leaf rust_COI_Adapazari_2016	COI	Adapazari	2016
Leaf rust	S4B_351609538	4B	351609538	G/A	G	-3.92	1.3e-05	-3.92	8.6	TraesCS4B01G165700.3	Agenet domain containing protein	tr|Q2R2Q0|Q2R2Q0_ORYSJ	Leaf rust_COI_Adapazari_2016	COI	Adapazari	2016
Leaf rust	S2D_50105731	2D	50105731	T/A	T	-2.2	2e-06	-2.2	8.7	TraesCS2D01G097900.1	T-cell surface glycoprotein CD4	sp|Q08340|CD4_MACNE	Leaf rust_SEV_Adapazari_2016	SEV	Adapazari	2016
Leaf rust	S6A_11590751	6A	11590751	G/A	G	-4.22	5.11e-05	-4.22	11.4	TraesCS6A01G023300.2	Acid beta-fructofuranosidase	tr|Q575T1|Q575T1_WHEAT	Leaf rust_SEV_Adapazari_2016	SEV	Adapazari	2016
Stem rust	S4B_55319885	4B	55319885	G/T	T	-8.94	7.14e-05	-8.94	1	TraesCS4B01G063200.1	DNA double-strand break repair rad50 ATPase	tr|A0A061EKL3|A0A061EKL3_THECC	Stem rust_SEV_Kastamonu_2017	SEV	Kastamonu	2017
Stem rust	S7D_90628955	7D	90628955	A/G	G	-5.44	5.22e-05	-5.44	1.1	TraesCS7D01G142300.1	2-oxoglutarate (2OG) and Fe(II)-dependent oxygenase superfamily protein	tr|A0A061GN11|A0A061GN11_THECC	Stem rust_SEV_Eskisehir_2017	SEV	Eskisehir	2017
Stripe rust	S7D_7535136	7D	7535136	T/G	G	0.19	3.46e-08	0.19	1.3	TraesCS7D01G017200.1	Aspartic proteinase nepenthesin-1	tr|M7ZYP0|M7ZYP0_TRIUA	Stripe rust_IT_Haymana_2016	IT	Haymana	2016
Stripe rust	S1A_13806016	1A	13806016	G/A	A	0.11	3.79e-06	0.11	9.5	TraesCS1A01G029500.1	HXXXD-type acyl-transferase family protein	tr|A0A1B1X422|A0A1B1X422_9LILI	Stripe rust_IT_Haymana_2016	IT	Haymana	2016
