# Supplementary material for: Genome-Wide Association Study for Multiple Biotic Stress Resistance in Synthetic Hexaploid Wheat
Source: Int J Mol Sci. 2019 Jul 26;20(15):3667. doi: 10.3390/ijms20153667 (PMC6696463; doi:10.3390/ijms20153667)
Supplement: Supplementary file 1 [file ijms-20-03667-s001.zip › Supplemental/Supplementary Table 2.xlsx]

## Sheet: Table S2.
Supplementary Table 2. Details of significant markers associated with favorable alleles for multiple biotic stresses resistance obtained from genome-wide association study of 125 synthetic hexaploid wheats.
Trait	Data set	Location	Year	Trait code	SNP	Chromosome	Phenotypic variance explained (%)	Position	SNP Effect	P_value	Allele	Favorable allele	SNP Effect
Hessian fly		Morocco	2017	Hessian fly	S2B_318675434	2B	0.4	318675434	17.5	3.99281e-08	G/A	G	17.5
Hessian fly		Morocco	2017	Hessian fly	S1D_476789992	1D	0.6	476789992	-10.7	2.18951e-06	T/C	C	-10.7
Hessian fly		Morocco	2017	Hessian fly	S2B_159606015	2B	1.2	159606015	-9.5	5.43609e-05	C/G	C	-9.5
Hessian fly		Morocco	2017	Hessian fly	S2B_159606018	2B	1.2	159606018	-9.5	5.43609e-05	G/C	C	-9.5
Hessian fly		Morocco	2017	Hessian fly	S2B_159606025	2B	1.2	159606025	-9.5	5.43609e-05	C/T	C	-9.5
Hessian fly		Morocco	2017	Hessian fly	S4A_719976216	4A	3.8	719976216	-11.26	5.54137e-05	G/C	C	-11.26
Hessian fly		Morocco	2017	Hessian fly	S2A_61673526	2A	6.8	61673526	5.83	4.04696e-05	A/G	G	5.83
Hessian fly		Morocco	2017	Hessian fly	S6D_389369696	6D	7.4	389369696	-8.44	7.0918e-05	A/G	A	-8.44
Hessian fly		Morocco	2017	Hessian fly	S6D_389369727	6D	7.4	389369727	-8.44	7.0918e-05	C/G	C	-8.44
Hessian fly		Morocco	2017	Hessian fly	S4D_356888860	4D	7.4	356888860	7.36	2.99411e-06	C/T	T	7.36
Hessian fly		Morocco	2017	Hessian fly	S1D_438024474	1D	8.7	438024474	19.59	2.40704e-08	G/A	G	19.59
Hessian fly		Morocco	2017	Hessian fly	S7A_581479948	7A	8.8	581479948	12.51	3.14755e-07	G/A	G	12.51
Hessian fly		Morocco	2017	Hessian fly	S3D_569895450	3D	11.4	569895450	9.13	3.85175e-05	A/G	G	9.13
Hessian fly		Morocco	2017	Hessian fly	S3D_546245574	3D	11.5	546245574	-7.56	4.57687e-05	A/G	A	-7.56
Hessian fly		Morocco	2017	Hessian fly	S3B_813905177	3B	15.5	813905177	-15.38	1.00219e-08	C/T	C	-15.38
Leaf rust	COI	Adapazari	2016	Leaf rust_COI_Adapazari_2016	S4D_490975981	4D	0.3	490975981	-3.19	1.55e-06	C/T	T	-3.19
Leaf rust	IT	Adapazari	2017	Leaf rust_IT_Adapazari_2017	S3A_149543674	3A	0.3	149543674	-0.11	3.69e-08	C/A	C	-0.11
Leaf rust	IT	Adapazari	2016	Leaf rust_IT_Adapazari_2016	S1A_30307305	1A	0.4	30307305	-0.1	3.45e-05	T/A	T	-0.1
Leaf rust	IT	Adapazari	2017	Leaf rust_IT_Adapazari_2017	S5B_441419576	5B	0.6	441419576	0.11	2.92e-08	G/A	A	0.11
Leaf rust	COI	Adapazari	2016	Leaf rust_COI_Adapazari_2016	S4A_616464499	4A	0.9	616464499	5.37	1.56e-06	G/A	A	5.37
Leaf rust	SEV	Adapazari	2016	Leaf rust_SEV_Adapazari_2016	S7A_672854561	7A	1	672854561	-2.39	1.15e-06	A/G	G	-2.39
Leaf rust	IT	Adapazari	2017	Leaf rust_IT_Adapazari_2017	S2D_7442732	2D	1.5	7442732	0.07	7.88e-07	G/A	A	0.07
Leaf rust	IT	Adapazari	2017	Leaf rust_IT_Adapazari_2017	S7B_406690132	7B	1.6	406690132	0.22	1.29e-07	G/A	A	0.22
Leaf rust	IT	Adapazari	2017	Leaf rust_IT_Adapazari_2017	S5D_465362958	5D	1.8	465362958	0.1	1.02e-07	C/T	C	0.1
Leaf rust	SEV	Adapazari	2016	Leaf rust_SEV_Adapazari_2016	S2D_16900439	2D	2	16900439	-2.5	5.04e-05	T/C	T	-2.5
Leaf rust	COI	Adapazari	2016	Leaf rust_COI_Adapazari_2016	S7A_9381928	7A	2.6	9381928	4.2	1.28e-05	C/T	C	4.2
Leaf rust	IT	Adapazari	2016	Leaf rust_IT_Adapazari_2016	S2A_779846680	2A	2.7	779846680	0.09	7.81e-05	A/G	A	0.09
Leaf rust	IT	Adapazari	2016	Leaf rust_IT_Adapazari_2016	S2A_779846718	2A	2.7	779846718	0.09	7.81e-05	A/G	A	0.09
Leaf rust	IT	Adapazari	2016	Leaf rust_IT_Adapazari_2016	S1D_467450905	1D	2.9	467450905	-0.11	1.76e-08	G/C	G	-0.11
Leaf rust	IT	Adapazari	2016	Leaf rust_IT_Adapazari_2016	S2B_773740009	2B	3.2	773740009	0.17	1.93e-10	C/T	C	0.17
Leaf rust	SEV	Adapazari	2016	Leaf rust_SEV_Adapazari_2016	S4B_581080266	4B	3.2	581080266	-2.73	2.4e-05	C/A	C	-2.73
Leaf rust	IT	Adapazari	2017	Leaf rust_IT_Adapazari_2017	S2D_644835165	2D	3.5	644835165	0.07	1.28e-06	G/T	G	0.07
Leaf rust	IT	Adapazari	2016	Leaf rust_IT_Adapazari_2016	S4D_10461606	4D	4.7	10461606	-0.16	1.73e-07	C/G	G	-0.16
Leaf rust	IT	Adapazari	2016	Leaf rust_IT_Adapazari_2016	S1A_386869802	1A	4.9	386869802	0.1	7.92e-05	T/G	G	0.1
Leaf rust	COI	Adapazari	2016	Leaf rust_COI_Adapazari_2016	S3A_32735624	3A	5	32735624	4.71	1.32e-05	C/T	C	4.71
Leaf rust	SEV	Adapazari	2016	Leaf rust_SEV_Adapazari_2016	S5D_1609962	5D	5.1	1609962	1.9	8.95e-05	A/G	A	1.9
Leaf rust	IT	Adapazari	2016	Leaf rust_IT_Adapazari_2016	S1B_380436963	1B	5.4	380436963	-0.07	4.03e-05	T/C	T	-0.07
Leaf rust	SEV	Adapazari	2016	Leaf rust_SEV_Adapazari_2016	S2D_17259234	2D	5.7	17259234	-3.4	5.04e-06	A/G	G	-3.4
Leaf rust	IT	Adapazari	2017	Leaf rust_IT_Adapazari_2017	S7A_708435571	7A	7.5	708435571	-0.18	6.32e-09	C/T	T	-0.18
Leaf rust	COI	Adapazari	2016	Leaf rust_COI_Adapazari_2016	S1D_296629895	1D	7.6	296629895	3.59	4.27e-06	C/G	C	3.59
Leaf rust	IT	Adapazari	2016	Leaf rust_IT_Adapazari_2016	S1A_25289518	1A	8.3	25289518	0.09	7.69e-05	G/A	A	0.09
Leaf rust	COI	Adapazari	2016	Leaf rust_COI_Adapazari_2016	S2D_50105753	2D	8.5	50105753	1.59	8.31e-05	C/T	C	1.59
Leaf rust	IT	Adapazari	2016	Leaf rust_IT_Adapazari_2016	S7A_701569874	7A	8.5	701569874	0.15	2.51e-09	G/A	A	0.15
Leaf rust	COI	Adapazari	2016	Leaf rust_COI_Adapazari_2016	S4B_351609538	4B	8.6	351609538	-3.92	1.3e-05	G/A	G	-3.92
Leaf rust	COI	Adapazari	2016	Leaf rust_COI_Adapazari_2016	S7A_7938819	7A	8.7	7938819	-2.23	4.78e-05	T/C	T	-2.23
Leaf rust	SEV	Adapazari	2016	Leaf rust_SEV_Adapazari_2016	S5A_158912458	5A	8.7	158912458	-5.51	1.1e-05	G/A	G	-5.51
Leaf rust	SEV	Adapazari	2016	Leaf rust_SEV_Adapazari_2016	S2D_50105731	2D	8.7	50105731	-2.2	2e-06	T/A	T	-2.2
Leaf rust	IT	Adapazari	2017	Leaf rust_IT_Adapazari_2017	S4B_22175334	4B	8.8	22175334	-0.1	1.34e-05	C/T	T	-0.1
Leaf rust	IT	Adapazari	2016	Leaf rust_IT_Adapazari_2016	S7A_697005079	7A	9	697005079	-0.09	6.58e-05	G/A	G	-0.09
Leaf rust	IT	Adapazari	2016	Leaf rust_IT_Adapazari_2016	S4A_95185149	4A	9.5	95185149	-0.15	4.6e-10	A/G	G	-0.15
Leaf rust	IT	Adapazari	2017	Leaf rust_IT_Adapazari_2017	S6B_229054432	6B	10	229054432	0.06	9.17e-05	C/A	C	0.06
Leaf rust	COI	Adapazari	2016	Leaf rust_COI_Adapazari_2016	S5B_113681950	5B	11	113681950	3.53	2.13e-06	C/T	C	3.53
Leaf rust	SEV	Adapazari	2016	Leaf rust_SEV_Adapazari_2016	S6A_11590751	6A	11.4	11590751	-4.22	5.11e-05	G/A	G	-4.22
Leaf rust	SEV	Adapazari	2016	Leaf rust_SEV_Adapazari_2016	S3B_829053092	3B	12.9	829053092	-2.9	1.96e-05	G/A	G	-2.9
Leaf rust	SEV	Adapazari	2016	Leaf rust_SEV_Adapazari_2016	S3B_4553494	3B	13.6	4553494	3.57	4.03e-09	A/G	A	3.57
Leaf rust	COI	Adapazari	2016	Leaf rust_COI_Adapazari_2016	S3B_4553494	3B	14.6	4553494	3.66	5.25e-12	A/G	A	3.66
Leaf rust	SEV	Adapazari	2016	Leaf rust_SEV_Adapazari_2016	S3A_721353764	3A	14.6	721353764	2.86	4.74e-05	G/T	G	2.86
Leaf rust	COI	Adapazari	2016	Leaf rust_COI_Adapazari_2016	S3A_721353764	3A	15.1	721353764	3.51	1.66e-08	G/T	G	3.51
Leaf rust	IT	Adapazari	2016	Leaf rust_IT_Adapazari_2016	S4D_73425349	4D	18.5	73425349	0.27	7.22e-11	C/T	C	0.27
Leaf rust	COI	Adapazari	2016	Leaf rust_COI_Adapazari_2016	S2D_13778898	2D	22.5	13778898	6.59	1.95e-07	C/T	C	6.59
Leaf rust	SEV	Adapazari	2016	Leaf rust_SEV_Adapazari_2016	S2D_13778898	2D	27.4	13778898	6.09	1.79e-05	C/T	C	6.09
Stem rust	SEV	Kastamonu	2017	Stem rust_SEV_Kastamonu_2017	S4B_55319885	4B	1	55319885	-8.94	7.14e-05	G/T	T	-8.94
Stem rust	COI	Haymana	2016	Stem rust_COI_Haymana_2016	S7B_725194925	7B	1.1	725194925	3.5	7.41e-06	T/G	G	3.5
Stem rust	SEV	Eskisehir	2017	Stem rust_SEV_Eskisehir_2017	S7D_90628955	7D	1.1	90628955	-5.44	5.22e-05	A/G	G	-5.44
Stem rust	SEV	Kastamonu	2017	Stem rust_SEV_Kastamonu_2017	S6B_52363780	6B	1.5	52363780	9.93	3e-05	T/C	C	9.93
Stem rust	IT	Kastamonu	2017	Stem rust_IT_Kastamonu_2017	S7D_634809302	7D	1.6	634809302	-0.09	1.57e-06	T/G	T	-0.09
Stem rust	SEV	Kastamonu	2017	Stem rust_SEV_Kastamonu_2017	S1B_518871513	1B	1.6	518871513	-6.5	8.17e-05	A/G	G	-6.5
Stem rust	SEV	Eskisehir	2017	Stem rust_SEV_Eskisehir_2017	S1D_254436942	1D	2.6	254436942	5.1	2.33e-06	C/A	A	5.1
Stem rust	SEV	Haymana	2016	Stem rust_SEV_Haymana_2016	S5D_553072594	5D	2.8	553072594	6.14	4.55e-06	C/A	A	6.14
Stem rust	SEV	Eskisehir	2017	Stem rust_SEV_Eskisehir_2017	S4B_4791631	4B	3	4791631	-6.1	3.7e-08	G/C	G	-6.1
Stem rust	IT	Kastamonu	2017	Stem rust_IT_Kastamonu_2017	S5D_491720638	5D	3.1	491720638	0.05	6.28e-06	G/A	A	0.05
Stem rust	COI	Haymana	2016	Stem rust_COI_Haymana_2016	S4D_465053937	4D	3.9	465053937	3.37	2.69e-05	C/A	A	3.37
Stem rust	SEV	Eskisehir	2017	Stem rust_SEV_Eskisehir_2017	S3B_125627717	3B	4	125627717	9.77	6.46e-07	T/C	C	9.77
Stem rust	COI	Eskisehir	2017	Stem rust_COI_Eskisehir_2017	S2D_580241529	2D	5	580241529	-7.49	4.52e-05	A/C	C	-7.49
Stem rust	SEV	Haymana	2016	Stem rust_SEV_Haymana_2016	S2D_73286225	2D	5	73286225	-8.72	4.67e-07	C/A	C	-8.72
Stem rust	COI	Eskisehir	2017	Stem rust_COI_Eskisehir_2017	S6B_678175035	6B	5.2	678175035	10.67	2.12e-05	C/T	C	10.67
Stem rust	IT	Kastamonu	2017	Stem rust_IT_Kastamonu_2017	S7A_111912643	7A	5.2	111912643	0.15	1.01e-06	T/C	C	0.15
Stem rust	SEV	Eskisehir	2017	Stem rust_SEV_Eskisehir_2017	S3A_435801693	3A	5.6	435801693	6.2	4.12e-06	C/G	C	6.2
Stem rust	COI	Haymana	2016	Stem rust_COI_Haymana_2016	S3B_39901142	3B	5.7	39901142	-4.98	9.35e-07	A/C	C	-4.98
Stem rust	SEV	Kastamonu	2017	Stem rust_SEV_Kastamonu_2017	S6B_687021630	6B	5.7	687021630	5.4	1.77e-05	C/T	C	5.4
Stem rust	SEV	Eskisehir	2017	Stem rust_SEV_Eskisehir_2017	S7D_75136112	7D	6.1	75136112	5.46	1.25e-05	G/A	A	5.46
Stem rust	COI	Haymana	2016	Stem rust_COI_Haymana_2016	S1A_592532938	1A	6.4	592532938	-7.5	2.86e-06	G/A	G	-7.5
Stem rust	SEV	Eskisehir	2017	Stem rust_SEV_Eskisehir_2017	S2D_381953220	2D	7	381953220	11.48	3.75e-14	G/T	G	11.48
Stem rust	SEV	Eskisehir	2017	Stem rust_SEV_Eskisehir_2017	S3A_698436	3A	7.3	698436	-5.04	3.2e-05	A/G	G	-5.04
Stem rust	SEV	Kastamonu	2017	Stem rust_SEV_Kastamonu_2017	S5B_534316754	5B	7.6	534316754	-4.59	1.1e-05	G/A	G	-4.59
Stem rust	COI	Eskisehir	2017	Stem rust_COI_Eskisehir_2017	S2D_381953220	2D	8.4	381953220	8.33	3.27e-08	G/T	G	8.33
Stem rust	COI	Eskisehir	2017	Stem rust_COI_Eskisehir_2017	S2A_705484815	2A	9.2	705484815	-8.36	5.01e-06	T/G	T	-8.36
Stem rust	IT	Kastamonu	2017	Stem rust_IT_Kastamonu_2017	S5B_672252861	5B	9.5	672252861	-0.05	2.98e-05	T/C	T	-0.05
Stem rust	SEV	Kastamonu	2017	Stem rust_SEV_Kastamonu_2017	S3A_16234256	3A	9.6	16234256	6.58	3.43e-05	C/T	C	6.58
Stem rust	IT	Kastamonu	2017	Stem rust_IT_Kastamonu_2017	S1A_516079891	1A	9.9	516079891	-0.09	5.1e-07	G/C	G	-0.09
Stem rust	COI	Haymana	2016	Stem rust_COI_Haymana_2016	S5A_440734987	5A	10.1	440734987	-3.85	4.11e-07	G/A	G	-3.85
Stem rust	SEV	Eskisehir	2017	Stem rust_SEV_Eskisehir_2017	S2A_705484815	2A	10.1	705484815	-8.87	8.97e-08	T/G	T	-8.87
Stem rust	SEV	Kastamonu	2017	Stem rust_SEV_Kastamonu_2017	S1A_516079891	1A	10.1	516079891	-7.94	2.71e-08	G/C	G	-7.94
Stem rust	SEV	Kastamonu	2017	Stem rust_SEV_Kastamonu_2017	S7B_749442399	7B	10.2	749442399	6.39	7.05e-06	G/A	A	6.39
Stem rust	IT	Kastamonu	2017	Stem rust_IT_Kastamonu_2017	S5B_360428982	5B	10.8	360428982	-0.07	1.13e-07	T/C	T	-0.07
Stem rust	IT	Kastamonu	2017	Stem rust_IT_Kastamonu_2017	S6D_291730372	6D	10.8	291730372	0.06	2.31e-06	C/T	C	0.06
Stem rust	SEV	Haymana	2016	Stem rust_SEV_Haymana_2016	S5A_440734987	5A	11.1	440734987	-4.91	5.58e-08	G/A	G	-4.91
Stem rust	COI	Haymana	2016	Stem rust_COI_Haymana_2016	S5A_208152827	5A	12.7	208152827	6.27	7.8e-12	G/T	G	6.27
Stem rust	SEV	Eskisehir	2017	Stem rust_SEV_Eskisehir_2017	S6D_15344114	6D	12.9	15344114	-8.77	3.1e-13	G/A	G	-8.77
Stem rust	SEV	Kastamonu	2017	Stem rust_SEV_Kastamonu_2017	S5A_208152827	5A	13.1	208152827	7.35	2.31e-07	G/T	G	7.35
Stem rust	SEV	Kastamonu	2017	Stem rust_SEV_Kastamonu_2017	S6D_16745888	6D	13.7	16745888	-11.41	6.66e-12	C/T	T	-11.41
Stem rust	SEV	Haymana	2016	Stem rust_SEV_Haymana_2016	S5A_208152827	5A	14	208152827	7.06	8.07e-12	G/T	G	7.06
Stem rust	IT	Kastamonu	2017	Stem rust_IT_Kastamonu_2017	S6D_16745888	6D	15	16745888	-0.1	3.02e-05	C/T	T	-0.1
Stem rust	SEV	Eskisehir	2017	Stem rust_SEV_Eskisehir_2017	S7B_706787545	7B	15.1	706787545	15.54	1.13e-08	A/G	A	15.54
Stem rust	COI	Eskisehir	2017	Stem rust_COI_Eskisehir_2017	S7B_706787545	7B	15.9	706787545	13.45	4.18e-06	A/G	A	13.45
Stem rust	COI	Eskisehir	2017	Stem rust_COI_Eskisehir_2017	S7B_547276742	7B	16	547276742	-16.78	5.15e-08	G/A	G	-16.78
Stem rust	SEV	Kastamonu	2017	Stem rust_SEV_Kastamonu_2017	S6A_13072586	6A	19.8	13072586	8.54	4.25e-10	A/G	A	8.54
Stem rust	SEV	Eskisehir	2017	Stem rust_SEV_Eskisehir_2017	S6B_7943502	6B	21	7943502	13.26	2.28e-08	A/G	A	13.26
Stem rust	COI	Haymana	2016	Stem rust_COI_Haymana_2016	S4A_545611013	4A	23.6	545611013	6.63	1.96e-05	G/T	G	6.63
Stem rust	COI	Eskisehir	2017	Stem rust_COI_Eskisehir_2017	S6B_7943502	6B	24.3	7943502	11.23	1.43e-05	A/G	A	11.23
Stem rust	SEV	Haymana	2016	Stem rust_SEV_Haymana_2016	S4A_545611013	4A	24.5	545611013	8.37	2.73e-07	G/T	G	8.37
Stem rust	SEV	Haymana	2016	Stem rust_SEV_Haymana_2016	S6D_456325441	6D	26	456325441	12.22	2.21e-08	C/G	C	12.22
Stem rust	COI	Haymana	2016	Stem rust_COI_Haymana_2016	S6D_456325441	6D	27	456325441	13.49	3.07e-12	C/G	C	13.49
Stripe rust	IT	Haymana	2016	Stripe rust_IT_Haymana_2016	S7D_3856031	7D	1.1	3856031	-0.1	1.04e-05	C/T	T	-0.1
Stripe rust	IT	Haymana	2016	Stripe rust_IT_Haymana_2016	S6A_104304323	6A	1.3	104304323	-0.2	2.49e-08	A/G	G	-0.2
Stripe rust	IT	Haymana	2016	Stripe rust_IT_Haymana_2016	S7B_730117633	7B	1.3	730117633	-0.09	2.87e-08	C/A	C	-0.09
Stripe rust	IT	Haymana	2016	Stripe rust_IT_Haymana_2016	S7D_7535136	7D	1.3	7535136	0.19	3.46e-08	T/G	G	0.19
Stripe rust	IT	Haymana	2016	Stripe rust_IT_Haymana_2016	S6B_669910684	6B	2.6	669910684	0.15	9.29e-09	C/G	C	0.15
Stripe rust	IT	Haymana	2016	Stripe rust_IT_Haymana_2016	S2A_34483654	2A	6.4	34483654	-0.13	2.36e-10	G/T	T	-0.13
Stripe rust	IT	Haymana	2016	Stripe rust_IT_Haymana_2016	S7A_26793901	7A	7	26793901	-0.07	1.43e-06	G/T	T	-0.07
Stripe rust	IT	Haymana	2016	Stripe rust_IT_Haymana_2016	S3D_584562665	3D	7.1	584562665	0.12	4.51e-08	T/C	C	0.12
Stripe rust	IT	Haymana	2016	Stripe rust_IT_Haymana_2016	S2A_452185569	2A	7.9	452185569	-0.17	9.32e-10	G/A	G	-0.17
Stripe rust	IT	Haymana	2016	Stripe rust_IT_Haymana_2016	S1A_13806016	1A	9.5	13806016	0.11	3.79e-06	G/A	A	0.11
Stripe rust	IT	Haymana	2016	Stripe rust_IT_Haymana_2016	S3B_544810753	3B	9.7	544810753	-0.09	6.16e-09	A/G	G	-0.09
Note:
Favorable is the allele that increases disease/insect-pest resistance in a genotype
