# Supplementary material for: Genome-Wide Association Study for Multiple Biotic Stress Resistance in Synthetic Hexaploid Wheat
Source: Int J Mol Sci. 2019 Jul 26;20(15):3667. doi: 10.3390/ijms20153667 (PMC6696463; doi:10.3390/ijms20153667)
Supplement: Supplementary file 1 [file ijms-20-03667-s001.zip › Supplemental/Supplementary Table 4.xlsx]

## Sheet: Table S4
Supplementary Table 4. Top ranking synthetic hexaploid wheat lines (17) having resistance to more than two biotic stresses with higher number of favorable alleles identified in genome-wide association analysis contributing to increased resistance.
Biotic stress	Pedigree name	Selection history	Entry name	Fav.alleleb
CCN, HF, LrAd, LrSd, SrAd, SrSd, YrAd, YrSd (1)	UKR-OD 1530.94/AE.SQUARROSA(1027)	-0GH-0SE-030E-18E-0E-2YA-0YM	65	21
CCN, HF, LrAd, LrSd, SrAd, SrSd, YrSd (1)	AISBERG/AE.SQUARROSA(511)	-0GH-0SE-030E-16E-0E-1YA-0YM	11	28
Cr, HF, LrAd, LrSd, SrAd, SrSd, YrSd (1)	PANDUR/AE.SQUARROSA(409)	-0GH-0SE-030E-11E-0E-2YA-0YM	95	26
LrAd, LrSd, SrAd, SrSd, YrAd, YrSd (1)	UKR-OD 1530.94/AE.SQUARROSA(1027)	-0GH-0SE-030E-15E-0E-1YA-0YM	59	26
HF, LrAd, LrSd, SrAd, SrSd, YrSd (6)
	PANDUR/AE.SQUARROSA(223)	-0GH-0SE-030E-2E-0E-2YA-0YM	87	30
	LANGDON/KU-2097		114	23
	UKR-OD 1530.94/AE.SQUARROSA(1027)	-0GH-0SE-030E-11E-0E-1YA-0YM	56	23
	PANDUR/AE.SQUARROSA(223)	-0GH-0SE-030E-2E-0E-1YA-0YM	88	30
	LANGDON/KU-2075		110	20
	LANGDON/KU-2088		111	22
CCN, LrAd, LrSd, SrAd, SrSd, YrSd (3)
	LANGDON/KU-2093		119	22
	LANGDON/PI 508262		120	20
	UKR-OD 1530.94/AE.SQUARROSA(310)	-0GH-0SE-030E-18E-0E-1YA-0YM	36	27
Cr, LrAd, LrSd, SrAd, SrSd, YrSd (2)
	UKR-OD 1530.94/AE.SQUARROSA(392)	-0GH-0SE-030E-6E-0E-1YA-0YM	41	24
	UKR-OD 1530.94/AE.SQUARROSA(1027)	-0GH-0SE-030E-9E-0E-1YA-0YM	75	28
CCN, HF, LrAd, LrSd, SrSd, YrSd (1)	LANGDON/KU-2100		115	19
CCN, Cr, LrAd, LrSd, SrSd, YrSd (1)	LANGDON/IG 131606		108	25
a CCN, cereal cyst nematode; Cr, crown rot; HF, Hessian fly; Lr, leaf rust; Sr, stem rust; Yr, stripe rust; Sd, seedling stage; and Ad, adult stage. b Number of favorable alleles, count of significant genomic regions identified in genome-wide association analysis containing alleles (favorable) that increased resistance in the respective line.
